# Supplementary material for: Evaluation of Alternative Colony Hybridization Methods for Pathogenic Vibrios
Source: Foods. 2023 Mar 30;12(7):1472. doi: 10.3390/foods12071472 (PMC10093671; doi:10.3390/foods12071472)
Supplement: Supplementary file 1 [file foods-12-01472-s001.zip]

Archive with 1 entries (1 files):
- foods-2244684-supplementary.pdf
